# Supplementary material for: Cardiovascular Risk and Modifiable Risk Factors in Shift-Working Healthcare Workers: A Gender-Stratified Cross-Sectional Study
Source: J Clin Med. 2026 May 22;15(11):4028. doi: 10.3390/jcm15114028 (PMC13258224; doi:10.3390/jcm15114028)
Supplement: Supplementary file 1 [file jcm-15-04028-s001.zip]

Archive with 1 entries (1 files):
- jcm-4286038-supplementary.pdf
